# Supplementary material for: Novel Gene Polymorphisms for Stable Warfarin Dose in a Korean Population: Genome-Wide Association Study
Source: Biomedicines. 2023 Aug 19;11(8):2308. doi: 10.3390/biomedicines11082308 (PMC10452379; doi:10.3390/biomedicines11082308)
Supplement: Supplementary file 1 [file biomedicines-11-02308-s001.zip]

Archive with 1 entries (1 files):
- biomedicines-2520037-supplementary.pdf
